# Supplementary material for: An electronic trigger tool to optimise intravenous to oral antibiotic switch: a controlled, interrupted time series study
Source: Antimicrob Resist Infect Control. 2017 Aug 15;6:81. doi: 10.1186/s13756-017-0239-3 (PMC5558766; doi:10.1186/s13756-017-0239-3)
Supplement: Supplementary file 2 — Protocol for iv to oral switch therapy. (DOCX 17 kb) [file 13756_2017_239_MOESM2_ESM.docx]

13756_2017_239_MOESM1_ESM.jpg	<==	Suppl appendix.jpg
13756_2017_239_MOESM2_ESM.docx	<==	Supplementar appendix 2.docx
